# Supplementary material for: Assessment of the release of metals from cigarette butts into the environment
Source: PLoS One. 2021 Nov 18;16(11):e0260111. doi: 10.1371/journal.pone.0260111 (PMC8601425; doi:10.1371/journal.pone.0260111)
Supplement: S1 Dataset — (XLS) [file pone.0260111.s001.xls]

## Sheet: blank
blank	test
Element	M.U.	blank test A [MgCl2 0,4 M]	blank test B [CH3COOH + CH3CONa pH=5]	blank test C [CH3COOH pH=2,5]	blank test D [HNO3 0,02 M + H2O2 rapporto 3:5]	blank test E [NaOH pH=8]	LOQ	Method
								-
Al	µg/L	52	634	72	119	80	5	EPA 6020B 2014
Sb	µg/L	< 1	< 1	< 1	< 1	< 1	1	EPA 6020B 2014
As	µg/L	< 1	< 1	< 1	< 1	< 1	1	EPA 6020B 2014
Ba	µg/L	16.8	61.7	17	13.3	10.5	0.5	EPA 6020B 2014
Cd	µg/L	< 1	< 1	< 1	< 1	< 1	1	EPA 6020B 2014
Ca	mg/L	< 0,5	< 0,5	< 0,5	< 0,5	< 0,5	0.5	EPA 6020B 2014
Co	µg/L	11	< 1	< 1	< 1	< 1	1	EPA 6020B 2014
Cr	µg/L	7	8	4	8	8	1	EPA 6020B 2014
Fe	µg/L	74	54	32	70	66	5	EPA 6020B 2014
P	mg/L	0.03	0.03	0.03	0.03	0.03	0.01	EPA 200.7 2001
Mg	mg/L	4127	< 0,5	< 0,5	< 0,5	< 0,5	0.5	EPA 6020B 2014
Mn	µg/L	3	3	< 1	3	< 1	1	EPA 6020B 2014
Ni	µg/L	< 0,5	< 0,5	< 0,5	< 0,5	< 0,5	0.5	EPA 6020B 2014
Pb	µg/L	< 1	4	< 1	3	< 1	1	EPA 6020B 2014
K	mg/L	23.5	26.3	25	22.5	26	0.5	EPA 6020B 2014
Cu	µg/L	< 1	4	5	24	< 1	1	EPA 6020B 2014
Si	mg/L	0.08	3.69	0.08	0.08	0.53	0.01	EPA 200.7 2001
Sn	µg/L	< 1	< 1	< 1	< 1	< 1	1	EPA 6020B 2014
Sr	µg/L	31	43	21	22	5	1	EPA 6020B 2014
Ta	µg/L	< 1	< 1	< 1	< 1	< 1	1	EPA 6020B 2014
Te	µg/L	< 1	< 1	< 1	< 1	< 1	1	EPA 6020B 2014
Ti	µg/L	< 1	< 1	< 1	< 1	< 1	1	EPA 6020B 2014
Th	µg/L	< 2,5	< 2,5	< 2,5	< 2,5	< 2,5	2.5	EPA 6020B 2014
Zn	µg/L	47	68	29	87	< 5	5	EPA 6020B 2014
S	mg/L	< 0,1	< 0,1	< 0,1	< 0,1	< 0,1	0.1	EPA 200.7 2001
Ce	µg/L	< 1	< 1	< 1	< 1	< 1	1	EPA 6020B 2014
La	µg/L	< 1	< 1	< 1	< 1	< 1	1	EPA 6020B 2014
Rb	µg/L	< 1	< 1	< 1	< 1	< 1	1	EPA 6020B 2014
U	µg/L	< 1	< 1	< 1	< 1	< 1	1	EPA 6020B 2014
Hg	µg/L	< 0,1	< 0,1	< 0,1	< 0,1	< 0,1	0.1	EPA 6020B 2014

## Sheet: butts
Butts samples
Element	M.U.	butts (n. 16 mix) R1	butts (n. 16 mix) R2	butts (n. 16 mix) R3	butts (n. 16 mix) R4	butts (n. 16 mix) R5	LOQ	Method
								-
Al	mg/Kg	866	1007	699	877	1198	0.1	EPA 3052 1996 + EPA 6010D 2014
Sb	mg/Kg	< 5	< 5	< 5	< 5	< 5	5	EPA 3052 1996 + EPA 6010D 2014
As	mg/Kg	< 1	< 1	< 1	< 1	< 1	1	EPA 3052 1996 + EPA 6010D 2014
Ba	mg/Kg	3.9	3.8	3.4	3.5	5.1	0.5	EPA 3052 1996 + EPA 6010D 2014
Cd	mg/Kg	< 0,5	< 0,5	< 0,5	< 0,5	< 0,5	0.5	EPA 3052 1996 + EPA 6010D 2014
Ca	mg/Kg	6145	6802	5474	7166	11126	0.5	EPA 3052 1996 + EPA 6010D 2014
Co	mg/Kg	5.7	6.6	5	5.8	7.7	0.5	EPA 3052 1996 + EPA 6010D 2014
Cr	mg/Kg	1	1	1	1	2	1	EPA 3052 1996 + EPA 6010D 2014
Fe	mg/Kg	1625	1829	1439	1611	2149	5	EPA 3052 1996 + EPA 6010D 2014
P	mg/Kg	85.6	86.4	83.4	75.9	112	0.5	EPA 3052 1996 + EPA 6010D 2014
Mg	mg/Kg	687	799	589	721	1045	0.5	EPA 3052 1996 + EPA 6010D 2014
Mn	mg/Kg	3.5	3.9	3.2	3.7	5.2	0.5	EPA 3052 1996 + EPA 6010D 2014
Ni	mg/Kg	0.6	0.7	< 0,5	0.6	0.9	0.5	EPA 3052 1996 + EPA 6010D 2014
Pb	mg/Kg	< 0,5	< 0,5	< 0,5	< 0,5	< 0,5	0.5	EPA 3052 1996 + EPA 6010D 2014
K	mg/Kg	1033	1127	914	1100	1526	0.5	EPA 3052 1996 + EPA 6010D 2014
Cu	mg/Kg	< 1	< 1	< 1	< 1	1	1	EPA 3052 1996 + EPA 6010D 2014
Si	mg/Kg	1504	3010	3183	2767	2537	10	EPA 3052 1996 + EPA 6010D 2014
Sn	mg/Kg	1.6	1.6	1.3	1.1	0.9	0.2	EPA 3052 1996 + EPA 6010D 2014
Sr	mg/Kg	7.8	7	7.9	8	8.3	0.5	EPA 3052 1996 + EPA 6010D 2014
Ta	mg/Kg	0.6	0.3	0.4	0.5	0.5	0.1	EPA 3052 1996 + EPA 6010D 2014
Te	mg/Kg	23.7	21.5	19.6	20.2	23.4	0.5	EPA 3052 1996 + EPA 6010D 2014
Ti	mg/Kg	5330	5524	5638	5242	4602	0.5	EPA 3052 1996 + EPA 6010D 2014
Th	mg/Kg	< 0,1	< 0,1	< 0,1	< 0,1	< 0,1	0.1	EPA 3052 1996 + EPA 6020B 2014
Zn	mg/Kg	2.5	2.8	2.1	2.5	4	0.5	EPA 3052 1996 + EPA 6010D 2014
S	mg/Kg	599	552	614	543	548	1	EPA 3052 1996 + EPA 6010D 2014
Ce	mg/Kg	< 1	< 1	< 1	< 1	< 1	1	EPA 3052 1996 + EPA 6020B 2014
La	mg/Kg	< 1	< 1	< 1	< 1	< 1	1	EPA 3052 1996 + EPA 6020B 2014
Rb	mg/Kg	3	2	2	2	2	1	EPA 3052 1996 + EPA 6020B 2014
U	mg/Kg	< 1	< 1	< 1	< 1	< 1	1	EPA 3052 1996 + EPA 6020B 2014
Hg	mg/Kg	0.0594	0.053	0.0423	0.0491	0.0474	0.0005	EPA 7473 2007

## Sheet: batch 
		batch	extraction
Element	M.U.	BMIX1 - A1 [MgCl2 0,4 M]	BMIX1 - A2 [MgCl2 0,4 M]	BMIX1 - A3 [MgCl2 0,4 M]	BMIX2 - A1 [MgCl2 0,4 M]	BMIX2 - A2 [MgCl2 0,4 M]	BMIX2 - A3 [MgCl2 0,4 M]	BMIX1 - B1 [CH3COOH + CH3CONa pH=5]	BMIX1 - B2 [CH3COOH + CH3CONa pH=5]	BMIX1 - B3 [CH3COOH + CH3CONa pH=5]	BMIX2 - B1 [CH3COOH + CH3CONa pH=5]	BMIX2 - B2 [CH3COOH + CH3CONa pH=5]	BMIX2 - B3 [CH3COOH + CH3CONa pH=5]	BMIX1 - C1 [CH3COOH pH=2,5]	BMIX1 - C2 [CH3COOH pH=2,5]	BMIX1 - C3 [CH3COOH pH=2,5]	BMIX2 - C1 [CH3COOH pH=2,5]	BMIX2 - C2 [CH3COOH pH=2,5]	BMIX2 - C3 [CH3COOH pH=2,5]	BMIX1 - D1 [HNO3 0,02 M + H2O2 rapporto 3:5]	BMIX1 - D2 [HNO3 0,02 M + H2O2 rapporto 3:5]	BMIX1 - D3 [HNO3 0,02 M + H2O2 rapporto 3:5]	BMIX2 - D1 [HNO3 0,02 M + H2O2 rapporto 3:5]	BMIX2 - D2 [HNO3 0,02 M + H2O2 rapporto 3:5]	BMIX2 - D3 [HNO3 0,02 M + H2O2 rapporto 3:5]	BMIX1 - E1 [NaOH pH=8]	BMIX1 - E2 [NaOH pH=8]	BMIX1 - E3 [NaOH pH=8]	BMIX2 - E1 [NaOH pH=8]	BMIX2 - E2 [NaOH pH=8]	BMIX2 - E3 [NaOH pH=8]	LOQ	Method
																																	-
Al	µg/L	247	476	453	260	384	334	166	485	682	326	784	925	1450	2283	1795	823	2139	1724	364	664	373	544	947	546	220	415	352	216	491	277	5	EPA 6020B 2014
Sb	µg/L	5	5	< 1	< 1	< 1	31	28	13	9	5	4	3	< 1	26	31	11	8	5	4	3	< 1	26	29	6	5	5	3	< 1	22	25	1	EPA 6020B 2014
As	µg/L	< 1	4	3	< 1	< 1	5	4	4	3	< 1	< 1	< 1	3	6	< 1	< 1	< 1	< 1	< 1	< 1	< 1	5	4	< 1	< 1	< 1	< 1	< 1	7	< 1	1	EPA 6020B 2014
Ba	µg/L	65.3	150	235	20.9	31.4	27.7	40.7	63.2	65.8	49.9	80.9	85.2	89.7	98.6	61.4	48.4	87.7	63.2	21.6	38.2	27.3	57.5	60.3	47.7	11	18.8	21.7	24.5	36.1	42.1	0.5	EPA 6020B 2014
Cd	µg/L	< 1	3	< 1	< 1	3	< 1	< 1	4	5	< 1	4	3	5	6	3	3	6	4	< 1	3	< 1	< 1	3	< 1	< 1	< 1	< 1	< 1	< 1	< 1	1	EPA 6020B 2014
Ca	mg/L	41.9	110.9	105.2	32.7	78.3	54.6	246	507.9	412	245.3	464.7	302.7	586.7	505.6	223.2	361	551.5	277.8	95.5	229.5	175.1	87.8	257.3	179.7	19.3	32.9	18.9	12	33	20	0.5	EPA 6020B 2014
Co	µg/L	3	12	14	3	9	12	< 1	< 1	< 1	< 1	< 1	< 1	< 1	< 1	< 1	< 1	< 1	< 1	< 1	< 1	< 1	< 1	< 1	< 1	< 1	< 1	< 1	< 1	< 1	< 1	1	EPA 6020B 2014
Cr	µg/L	33	159	11	13	9	9	12	16	15	8	11	8	11	10	8	6	13	8	7	30	7	10	16	9	11	8	6	5	6	7	1	EPA 6020B 2014
Fe	µg/L	322	808	98	156	140	90	86	170	153	187	171	150	366	453	377	180	337	313	139	314	125	143	230	116	113	158	107	115	184	82	5	EPA 6020B 2014
P	mg/L	2.8	6.28	4.82	2.4	3.51	1.69	1.93	3.75	3.52	1.49	2.6	2.21	4.26	4.06	2.18	2.08	4.69	2.82	3.32	4.63	1.94	1.75	2.49	1.35	1	1.95	1.28	0.79	0.95	0.95	0.01	EPA 200.7 2001
Mg	mg/L	936.5	3048	4719	908.9	2668	3989	6.3	8.4	7.3	5.5	8.3	5.6	11.4	10.6	5.5	6.6	10.3	5.7	5.9	8	3.9	5.8	8.7	3.9	4.5	6.3	< 0,5	< 0,5	6.5	< 0,5	0.5	EPA 6020B 2014
Mn	µg/L	145	292	225	50	72	54	68	131	112	81	137	96	157	143	66	110	172	88	42	73	47	47	87	50	18	22	11	11	28	16	1	EPA 6020B 2014
Ni	µg/L	23.6	126	5.3	< 0,5	< 0,5	< 0,5	< 0,5	< 0,5	17.3	< 0,5	4.9	5	8.9	5.7	< 0,5	< 0,5	7.4	< 0,5	< 0,5	7.9	< 0,5	< 0,5	5.3	< 0,5	< 0,5	4	< 0,5	< 0,5	< 0,5	< 0,5	0.5	EPA 6020B 2014
Pb	µg/L	< 1	< 1	3	< 1	< 1	< 1	< 1	4	< 1	< 1	3	< 1	3	3	< 1	3	5	4	< 1	< 1	< 1	12	< 1	3	< 1	< 1	< 1	< 1	< 1	3	1	EPA 6020B 2014
K	mg/L	85.4	123.2	97.3	51.5	67.8	50.5	54	61.3	53.3	58.8	69.6	55	66.3	59.6	39.1	60.4	78.1	52.3	59.3	61.3	41.5	56.5	65.8	35	56.9	69	49.9	41.3	73.2	47.3	0.5	EPA 6020B 2014
Cu	µg/L	15	36	27	11	21	18	7	24	25	15	12	16	13	16	15	6	21	9	18	21	21	53	94	38	29	34	25	5	17	11	1	EPA 6020B 2014
Si	mg/L	0.56	0.87	0.87	0.54	1.61	0.75	0.9	1.48	1.85	5.78	15.17	21.23	1.55	1.44	0.96	0.83	1.55	1.05	0.75	1.1	0.84	0.76	1.04	0.75	0.54	0.93	0.9	0.6	0.84	0.81	0.01	EPA 200.7 2001
Sn	µg/L	3	4	3	< 1	< 1	21	6	4	6	57	< 1	< 1	86	22	5	3	3	< 1	< 1	3	3	21	7	111	11	19	13	29	21	6	1	EPA 6020B 2014
Sr	µg/L	108	215	159	61	115	72	124	227	193	142	256	184	304	261	119	189	293	153	80	148	101	109	193	133	37	56	34	47	87	68	1	EPA 6020B 2014
Ta	µg/L	< 1	< 1	< 1	< 1	< 1	< 1	< 1	< 1	< 1	< 1	< 1	< 1	< 1	< 1	< 1	< 1	< 1	< 1	< 1	< 1	< 1	< 1	< 1	< 1	< 1	< 1	< 1	< 1	< 1	< 1	1	EPA 6020B 2014
Te	µg/L	< 1	< 1	< 1	< 1	< 1	17	3	< 1	< 1	< 1	< 1	< 1	< 1	20	4	< 1	< 1	< 1	< 1	< 1	< 1	18	3	< 1	< 1	< 1	< 1	< 1	19	3	1	EPA 6020B 2014
Ti	µg/L	< 1	< 1	< 1	< 1	< 1	< 1	< 1	< 1	< 1	< 1	< 1	< 1	< 1	< 1	< 1	< 1	< 1	< 1	< 1	< 1	< 1	< 1	< 1	< 1	< 1	< 1	< 1	< 1	< 1	< 1	1	EPA 6020B 2014
Th	µg/L	< 2,5	< 2,5	< 2,5	< 2,5	< 2,5	< 2,5	< 2,5	< 2,5	< 2,5	< 2,5	< 2,5	< 2,5	< 2,5	< 2,5	< 2,5	< 2,5	< 2,5	< 2,5	< 2,5	< 2,5	< 2,5	< 2,5	< 2,5	< 2,5	< 2,5	< 2,5	< 2,5	< 2,5	< 2,5	< 2,5	2.5	EPA 6020B 2014
Zn	µg/L	135	118	160	73	73	166	160	176	200	315	354	194	300	221	130	312	277	323	110	121	140	78	168	203	83	65	40	41	50	103	5	EPA 6020B 2014
S	mg/L	5.6	10.9	8.2	4.5	6.7	4.1	6.8	11.7	12.1	6.2	9.7	7.4	17.5	14.1	6.3	8.4	15.3	8.5	7.6	12.3	5.6	8.1	11.7	6.4	3.9	6.7	3.6	3	5.1	3.1	0.1	EPA 200.7 2001
Ce	µg/L	< 1	< 1	< 1	< 1	< 1	< 1	< 1	< 1	< 1	< 1	< 1	< 1	< 1	< 1	< 1	< 1	< 1	< 1	< 1	< 1	< 1	< 1	< 1	< 1	< 1	< 1	< 1	< 1	< 1	< 1	1	EPA 6020B 2014
La	µg/L	< 1	< 1	< 1	< 1	< 1	< 1	< 1	< 1	< 1	< 1	< 1	< 1	< 1	< 1	< 1	< 1	< 1	< 1	< 1	< 1	< 1	< 1	< 1	< 1	< 1	< 1	< 1	< 1	< 1	< 1	1	EPA 6020B 2014
Rb	µg/L	46	69	52	23	29	17	21	26	20	29	42	29	35	33	14	32	47	25	31	37	17	30	39	18	27	38	21	18	47	20	1	EPA 6020B 2014
U	µg/L	< 1	< 1	< 1	< 1	< 1	< 1	< 1	< 1	< 1	< 1	< 1	< 1	< 1	< 1	< 1	< 1	< 1	< 1	< 1	< 1	< 1	< 1	< 1	< 1	< 1	< 1	< 1	< 1	< 1	< 1	1	EPA 6020B 2014
Hg	µg/L	< 0,1	< 0,1	< 0,1	< 0,1	< 0,1	< 0,1	< 0,1	< 0,1	< 0,1	< 0,1	< 0,1	< 0,1	< 0,1	< 0,1	< 0,1	< 0,1	< 0,1	< 0,1	< 0,1	< 0,1	< 0,1	< 0,1	< 0,1	< 0,1	< 0,1	< 0,1	< 0,1	< 0,1	< 0,1	< 0,1	0.1	EPA 6020B 2014

## Sheet: column
		column	percolation
Element	U. M.	CMIX1 - A1 [MgCl2 0,4 M]	CMIX1 - A2 [MgCl2 0,4 M]	CMIX1 - A3 [MgCl2 0,4 M]	CMIX2 - A1 [MgCl2 0,4 M]	CMIX2 - A2 [MgCl2 0,4 M]	CMIX2 - A3 [MgCl2 0,4 M]	CMIX1 - B1 [CH3COOH + CH3CONa pH=5]	CMIX1 - B2 [CH3COOH + CH3CONa pH=5]	CMIX1 - B3 [CH3COOH + CH3CONa pH=5]	CMIX2 - B1 [CH3COOH + CH3CONa pH=5]	CMIX2 - B2 [CH3COOH + CH3CONa pH=5]	CMIX2 - B3 [CH3COOH + CH3CONa pH=5]	CMIX1 - C1 [CH3COOH pH=2,5]	CMIX1 - C2 [CH3COOH pH=2,5]	CMIX1 - C3 [CH3COOH pH=2,5]	CMIX2 - C1 [CH3COOH pH=2,5]	CMIX2 - C2 [CH3COOH pH=2,5]	CMIX2 - C3 [CH3COOH pH=2,5]	CMIX1 - D1 [HNO3 0,02 M + H2O2 rapporto 3:5]	CMIX1 - D2 [HNO3 0,02 M + H2O2 rapporto 3:5]	CMIX1 - D3 [HNO3 0,02 M + H2O2 rapporto 3:5]	CMIX2 - D1 [HNO3 0,02 M + H2O2 rapporto 3:5]	CMIX2 - D2 [HNO3 0,02 M + H2O2 rapporto 3:5]	CMIX2 - D3 [HNO3 0,02 M + H2O2 rapporto 3:5]	CMIX1 - E1 [NaOH pH=8]	CMIX1 - E2 [NaOH pH=8]	CMIX1 - E3 [NaOH pH=8]	CMIX2 - E1 [NaOH pH=8]	CMIX2 - E2 [NaOH pH=8]	CMIX2 - E3 [NaOH pH=8]	LOQ	Method
																																	-
Al	µg/L	493	474	571	579	515	324	562	310	359	1021	732	813	1504	3305	2662	1503	2969	2421	1774	1920	1066	2597	919	850	512	577	357	938	815	358	5	EPA 6020B 2014
Sb	µg/L	90	38	17	21	13	89	64	16	12	15	9	6	64	41	18	13	9	6	10	7	32	32	14	7	11	8	4	9	61	28	1	EPA 6020B 2014
As	µg/L	5	< 1	< 1	< 1	3	6	4	3	3	5	3	< 1	7	4	3	3	3	< 1	3	4	5	5	3	< 1	4	4	< 1	4	8	3	1	EPA 6020B 2014
Ba	µg/L	78.8	128	81	51.9	30.4	19.1	87.6	98	49.1	125	66.4	51.9	146	97.7	59	130	98	51.7	112	44.2	29.7	67.6	63	52.3	36.3	14.1	13.8	52.4	40.2	29.6	0.5	EPA 6020B 2014
Cd	µg/L	4	3	< 1	4	< 1	< 1	4	4	3	7	6	< 1	11	6	< 1	8	6	< 1	5	3	< 1	5	< 1	< 1	< 1	< 1	< 1	3	< 1	< 1	1	EPA 6020B 2014
Ca	mg/L	104.9	58.8	35.4	62.2	33.7	18.4	474.5	481.6	309.9	568.1	562.2	179.7	1047	434.7	65.9	789.2	599.1	100.9	180	207	167	219.1	136.9	136.1	53.7	21	8.2	53.9	26.3	9.4	0.5	EPA 6020B 2014
Co	µg/L	9	10	9	8	8	9	< 1	< 1	< 1	< 1	< 1	< 1	< 1	< 1	< 1	< 1	< 1	< 1	< 1	< 1	<1	< 1	< 1	< 1	< 1	< 1	< 1	< 1	< 1	< 1	1	EPA 6020B 2014
Cr	µg/L	10	11	10	11	9	7	10	9	18	11	7	9	11	10	7	11	13	15	7	15	7	13	11	7	6	5	4	15	8	14	1	EPA 6020B 2014
Fe	µg/L	596	384	253	291	227	147	220	175	220	194	133	319	706	964	654	383	679	467	318	312	165	1071	460	176	183	204	74	194	481	1262	5	EPA 6020B 2014
P	mg/L	0.23	0.73	0.33	0.16	0.11	0.07	0.8	0.8	0.32	0.91	0.63	0.29	1.91	0.77	0.3	0.63	0.65	0.3	0.51	0.75	0.2	0.93	0.58	0.25	0.23	0.22	0.07	0.22	0.31	0.06	0.01	EPA 200.7 2001
Mg	mg/L	4017	4140	3912	2722	2857	3233	14.7	6.6	< 0,5	13.9	8.2	< 0,5	18.3	8.6	< 0,5	17.4	11.6	< 0,5	12.4	8.3	2.4	14.1	5.7	< 0,5	9	4.8	< 0,5	10.6	5.8	< 0,5	0.5	EPA 6020B 2014
Mn	µg/L	69	63	26	60	22	10	126	106	80	152	150	61	222	114	33	208	170	40	74	74	280	99	55	37	36	19	22	61	32	13	1	EPA 6020B 2014
Ni	µg/L	16.4	16.9	6.7	38.6	5.7	< 0,5	38.1	26.8	15.3	30.1	14.4	10.9	134	149	89.2	20.5	19.2	7.4	31.6	19.7	22	28.8	72.6	24	67.3	36.6	4.2	10.2	< 0,5	< 0,5	0.5	EPA 6020B 2014
Pb	µg/L	5	5	4	6	< 1	< 1	4	3	5	6	3	3	7	4	4	7	4	3	5	3	< 1	8	3	< 1	3	< 1	< 1	4	< 1	< 1	1	EPA 6020B 2014
K	mg/L	76.3	56.6	32.1	66.1	32.5	30.2	124.4	47.4	28.4	108.3	68.4	29.6	92.4	56.5	30	148.4	70.8	32.4	88.3	59	12.2	119.7	43.6	26.2	98.5	70.4	28	124.9	87.5	30.9	0.5	EPA 6020B 2014
Cu	µg/L	27	39	170	44	26	10	26	12	18	18	6	8	15	14	18	31	16	12	29	24	48	134	49	28	29	26	10	27	25	18	1	EPA 6020B 2014
Si	mg/L	0.43	0.11	0.11	0.13	0.12	0.1	0.37	0.3	0.26	1.29	1.08	1.25	0.3	0.21	0.14	0.22	0.18	0.12	0.16	0.19	0.13	0.19	0.14	0.12	0.15	0.14	0.11	0.1	0.12	0.11	0.01	EPA 200.7 2001
Sn	µg/L	24	16	12	15	9	23	15	5	7	9	4	21	28	17	5	8	6	3	5	4	21	8	6	5	5	3	< 1	8	25	8	1	EPA 6020B 2014
Sr	µg/L	118	77	32	85	28	14	280	232	132	317	272	101	501	209	44	421	343	71	166	160	83	184	105	93	79	38	13	118	64	33	1	EPA 6020B 2014
Ta	µg/L	< 1	< 1	< 1	< 1	< 1	< 1	< 1	< 1	< 1	< 1	< 1	< 1	< 1	< 1	< 1	< 1	< 1	< 1	< 1	< 1	2	< 1	< 1	< 1	< 1	< 1	< 1	< 1	< 1	< 1	1	EPA 6020B 2014
Te	µg/L	4	< 1	< 1	< 1	< 1	13	3	< 1	< 1	< 1	< 1	< 1	18	3	< 1	< 1	< 1	< 1	< 1	< 1	6	< 1	< 1	< 1	< 1	< 1	< 1	< 1	19	3	1	EPA 6020B 2014
Ti	µg/L	< 1	< 1	< 1	< 1	< 1	< 1	< 1	< 1	< 1	< 1	< 1	< 1	< 1	< 1	< 1	< 1	< 1	< 1	< 1	< 1	< 1	< 1	< 1	< 1	< 1	< 1	< 1	< 1	< 1	< 1	1	EPA 6020B 2014
Th	µg/L	< 2,5	< 2,5	< 2,5	< 2,5	< 2,5	< 2,5	< 2,5	< 2,5	< 2,5	< 2,5	< 2,5	< 2,5	< 2,5	< 2,5	< 2,5	< 2,5	< 2,5	< 2,5	< 2,5	< 2,5	< 2,5	< 2,5	< 2,5	< 2,5	< 2,5	< 2,5	< 2,5	< 2,5	< 2,5	< 2,5	2.5	EPA 6020B 2014
Zn	µg/L	546	495	513	505	506	100	373	390	667	790	390	298	424	437	233	698	415	260	257	224	144	460	315	167	540	260	122	265	112	141	5	EPA 6020B 2014
S	mg/L	1.2	0.8	0.3	1.1	0.4	0.2	2.2	1.7	0.9	2.5	1.6	0.5	3.9	1.7	0.5	2.9	1.9	0.5	2.2	1.9	0.6	2.9	0.9	0.4	1.7	1.1	0.2	1.8	1.3	0.2	0.1	EPA 200.7 2001
Ce	µg/L	< 1	< 1	< 1	< 1	< 1	< 1	< 1	< 1	< 1	< 1	< 1	< 1	< 1	< 1	< 1	< 1	< 1	< 1	< 1	< 1	< 1	< 1	< 1	< 1	< 1	< 1	< 1	< 1	< 1	< 1	1	EPA 6020B 2014
La	µg/L	< 1	< 1	< 1	< 1	< 1	< 1	< 1	< 1	< 1	< 1	< 1	< 1	< 1	< 1	< 1	< 1	< 1	< 1	< 1	< 1	< 1	< 1	< 1	< 1	< 1	< 1	< 1	< 1	< 1	< 1	1	EPA 6020B 2014
Rb	µg/L	38	26	5	30	4	< 1	85	26	4	74	43	4	62	31	7	107	41	10	60	34	3	86	21	5	65	37	6	77	42	8	1	EPA 6020B 2014
U	µg/L	< 1	< 1	< 1	< 1	< 1	< 1	< 1	< 1	< 1	< 1	< 1	< 1	< 1	< 1	< 1	< 1	< 1	< 1	< 1	< 1	< 1	< 1	< 1	< 1	< 1	< 1	< 1	< 1	< 1	< 1	1	EPA 6020B 2014
Hg	µg/L	< 0,1	< 0,1	< 0,1	< 0,1	< 0,1	< 0,1	< 0,1	< 0,1	< 0,1	< 0,1	< 0,1	< 0,1	< 0,1	< 0,1	< 0,1	< 0,1	< 0,1	< 0,1	< 0,1	< 0,1	< 0,1	< 0,1	< 0,1	< 0,1	< 0,1	< 0,1	< 0,1	< 0,1	< 0,1	< 0,1	0.1	EPA 6020B 2014
